# Supplementary material for: Evaluating the Efficacy of Eravacycline and Omadacycline against Extensively Drug-Resistant Acinetobacter baumannii Patient Isolates
Source: Antibiotics (Basel). 2022 Sep 23;11(10):1298. doi: 10.3390/antibiotics11101298 (PMC9598263; doi:10.3390/antibiotics11101298)
Supplement: Supplementary file 1 [file antibiotics-11-01298-s001.zip]

Archive with 2 entries (2 files):
- Deolankar et al_Supplement.pdf
- Deolankar et al_supplemental tables.xlsx
