# Supplementary material for: Evaluating the Efficacy of Eravacycline and Omadacycline against Extensively Drug-Resistant Acinetobacter baumannii Patient Isolates
Source: Antibiotics (Basel). 2022 Sep 23;11(10):1298. doi: 10.3390/antibiotics11101298 (PMC9598263; doi:10.3390/antibiotics11101298)
Supplement: Supplementary file 1 [file antibiotics-11-01298-s001.zip › Deolankar et al_supplemental tables.xlsx]

## Sheet: Table S1 (MIC)
Table S1: MIC determinations for A. baumannii strains (in mg/ml)
	Carbepenems			b-lactamase inhibitor combinations			Fluoroquinolones		Cephalosporins				Tetracyclines				Folate pathway inhibitor	Aminoglycosides				Antimycobacterial	Polymixins
Strain	Doripenem	Imipenem	Meropenem	Ampicillin-sulbactam	Piperacillin-tazobactam	Ticarcillin-clavulanate	Ciprofloxacin	Levofloxacin	Cefepime	Cefotaxime	Ceftazidime	Ceftriaxone	Doxycycline	Minocycline	Tetracycline	Tigecycline*	TMP/SMX	Amikacin	Gentamicin	Netilmicin	Tobramycin	Rifampin*	Colistin	Polymyxin B
ACCB3	0.25, 0.25 (S)	0.25, 0.5 (S)	0.125, 0.5 (S)	8/4, 8/4 (S)	16/0.5, 16/0.5 (S)	16/1.1, 16/1.1 (S)	0.25, 0.25 (S)	0.5, 0.5 (S)	4, 4 (S)	4, 4 (S)	4, 4 (S)	2, 4 (S)	1, 1 (S)	1, 2 (S)	2, 4 (S)	1, 2 (S)	>32/608, >32/608 (R)	0.5, 1 (S)	0.5, 2 (S)	1, 1 (S)	0.5, 1 (S)	0.5, 1 (S)	2, 2 (I)	1, 1 (I)
ACCB4	32, >32 (R)	>32, >32 (R)	>16, >16 (R)	128/64, >128/64 (R)	256/8, 256/8 (R)	>512/34, >512/34 (R)	>32, >32 (R)	16, 16 (R)	64, 64 (R)	>512, >512 (R)	>128, >128 (R)	16, >128 (I/R)	128, 128 (R)	0.125, 2 (S)	64, >128 (R)	8, >16 (R)	>32/608, >32/608 (R)	>64, >64 (R)	128, 128 (R)	>128, >128 (R)	128, 128 (R)	4, 4 (R)	64, >64 (R)	4, 8 (R)
ACCB5	0.25, 0.25 (S)	0.25, 0.5 (S)	0.25, 0.25 (S)	8/4, 8/4 (S)	16/0.5, 16/0.5 (S)	16/1.1, 16/1.1 (S)	0.25, 0.25 (S)	0.125, 0.125 (S)	4, 4 (S)	8, 4 (S)	4, 4 (S)	8, 8 (S)	1, 2 (S)	0.0625, 0.25 (S)	2, 4 (S)	1, 1 (S)	>32/608, >32/608 (R)	1, 2 (S)	1, 2 (S)	2, 2 (S)	0.5, 1 (S)	1, 2 (S)	2, 2 (I)	2, 2 (I)
ACCB9	>32, >32 (R)	>32, >32 (R)	>16, >16 (R)	>128/64, >128/64 (R)	16/0.5, 32/1 (S/I)	>512/34, >512/34 (R)	>32, >32 (R)	4, 8 (I/R)	32, 32 (R)	>512, >512 (R)	128, >128 (R)	128, >128 (R)	>128, >128 (R)	8, 16 (I/R)	>128, >128 (R)	>16, >16 (R)	>32/608, >32/608 (R)	32, 32 (I)	32, 128 (R)	>128, 128 (R)	>128, >128 (R)	4, 4 (R)	16, 16 (R)	2, 4 (I/R)
ACCB16	>32, >32 (R)	>32, >32 (R)	>16, >16 (R)	64/32, >128/64 (R)	512/16, 512/16 (R)	>512/34, >512/34 (R)	>32, >32 (R)	8, 8 (R)	0.5, 0.5 (S)	512, 512 (R)	>128, >128 (R)	>128, >128 (R)	64, 128 (R)	8, 16 (I/R)	>128, >128 (R)	4, 4 (I)	>32/608, >32/608 (R)	4, 8 (S)	64, 64 (R)	4, 8 (S)	>128, >128 (R)	1, 2 (S)	4, 8 (R)	2, 2 (I)
ACCB25	1, 1 (S)	16, 32 (R)	16 , >16 (R)	8/4, 8/4 (S)	256/8, >512/16 (R)	>512/34, >512/34 (R)	>32, >32 (R)	8, 16 (R)	>256, >256 (R)	8, 16 (S/I)	16, 64 (I/R)	8, 8 (S)	64, >128 (R)	0.25, 0.5 (S)	>128, >128 (R)	8, 16 (R)	>32/608, >32/608 (R)	4, 8 (S)	16, 16 (R)	64, 64 (R)	16, 16 (R)	4, 4 (R)	>64, >64 (R)	>64, >64 (R)
ACCB28	>32, >32 (R)	>32, >128 (R)	>16, >32 (R)	>128/64, >128/64 (R)	256/8, 515/16 (R)	>512/34, >512/34 (R)	>32, >32 (R)	16, 16 (R)	0.5, 0.5 (S)	512, 512 (R)	>128, >128 (R)	>128, >128 (R)	128, >128 (R)	8, 8 (I)	>128, >128 (R)	16, >16 (R)	>32/608, >32/608 (R)	32, 32 (I)	>128, >128 (R)	2, 2 (S)	32, 64 (R)	2, 2 (S)	>64, >64 (R)	8, 16 (R)
ACCB29	1, 1 (S)	16, 32 (R)	1, 2 (S)	64/32, 64/32 (R)	256/8, >512/16 (R)	>512/34, >512/34 (R)	>32, >32 (R)	8, 32 (R)	256, 256 (R)	512, 512 (R)	>128, >128 (R)	>128, >128 (R)	64, >128 (R)	0.25, 4 (S)	16, 128 (R)	4, 16 (R)	>32/608, >32/608 (R)	0.5, 16 (S)	128, >128 (R)	64, 64 (R)	1, 4 (S)	1, 2 (S)	2, 4 (I/R)	2, 4 (I/R)
ACCB30	4, 4 (I)	>32, >32 (R)	4, 16 (I/R)	8/4, 8/4 (S)	512/16, 512/16 (R)	128/8.5, 256/17 (R)	>32, >32 (R)	8, 16 (R)	256, >256 (R)	512, 512 (R)	128, >128 (R)	>128, >128 (R)	>128, >128 (R)	4, 4 (S)	>128, >128 (R)	1, 2 (S)	>32/608, >32/608 (R)	32, 32 (I)	8, 16 (I/R)	1, 1 (S)	>128, >128 (R)	4, 4 (R)	2, 4 (I/R)	1, 2 (I)
ACCB49	32, 32 (R)	>32, >32 (R)	>16, >16 (R)	>128/64, >128/64 (R)	256/8, >512/16 (R)	>512/34, >512/34 (R)	>32, >32 (R)	4, 4 (I)	0.5, 0.5 (S)	>512, 512 (R)	64, 64 (R)	>128, >128 (R)	128, >128 (R)	8, 8 (I)	>128, >128 (R)	>16, >16 (R)	>32/608, >32/608 (R)	32, 64 (I/R)	128, 128 (R)	>128, >128 (R)	>128, >128 (R)	4, 4 (R)	>64, >64 (R)	4, 8 (R)
ACCB51	32, 32 (R)	>32, >32 (R)	>16, >16 (R)	32/16, 128/64 (R)	512/16, 512/16 (R)	>512/34, >512/34 (R)	>32, >32 (R)	4, 4 (I)	2, 8 (S)	512, 512 (R)	>128, >128 (R)	>128, >128 (R)	>128, >128 (R)	16, 16 (R)	>128, >128 (R)	>16, >16 (R)	>32/608, >32/608 (R)	4, 8 (S)	16, 32 (R)	>128, >128 (R)	>128, >128 (R)	4, 4 (R)	>64, >64 (R)	>64, >64 (R)
ACCB53	1, 2 (S)	>32, >32 (R)	>16, >16 (R)	32/16, 64/32 (R)	256/8, 256/8 (R)	128/8.5, 128/8.5 (R)	>32, >32 (R)	8, 32 (R)	256, 256 (R)	512, 512 (R)	128, >128 (R)	>128, >128 (R)	>128, >128 (R)	4, 4 (S)	>128, >128 (R)	4, 4 (I)	>32/608, >32/608 (R)	2, 8 (S)	>128, >128 (R)	>128, >128 (R)	>128, >128 (R)	4, >4 (R)	0.5, 2 (I)	1, 1 (S)
ACCB54	1, 1 (S)	2, 2 (S)	1, 1 (S)	8/4, 8/4 (S)	16/0.5, 16/0.5 (S)	16/1.1, 16/1.1 (S)	0.5, 1 (S)	2, 2 (S)	8, 8 (S)	4, 4 (S)	64, 64 (R)	>128, >128 (R)	2, 2 (S)	4, 4 (S)	1, 1 (S)	2, 2 (S)	>32/608, >32/608 (R)	1, 2 (S)	1, 2 (S)	8, 8 (S)	2, 2 (S)	1, 2 (S)	2, 2 (I)	2, 2 (S)
ACCB55	1, 1 (S)	32, >32 (R)	16, 16 (R)	4/2, 4/2 (S)	256/8, 256/8 (R)	64/2.5, 64/2.5 (I)	>32, >32 (R)	4, 4 (I)	8, 8 (S)	512, 512 (R)	>128, >128 (R)	>128, >128 (R)	64, >128 (R)	1, 2 (S)	>128, >128 (R)	>16, >16 (R)	>32/608, >32/608 (R)	8, 8 (S)	>128, >128 (R)	64, 64 (R)	>128, >128 (R)	1, 2 (S)	>64, >64 (R)	4, 4 (R)
ACCB56	2, 2 (S)	>32, >32 (R)	1, 2 (S)	8/4, 8/4 (S)	16/0.5, 16/0.5 (S)	4/0.26, 4/0.26 (S)	1, 1 (S)	1, 1 (S)	4, 2 (S)	8, 4 (S)	2, 2 (S)	8, 8 (S)	2, 4 (S)	4, 4 (S)	4, 4 (S)	1, 1 (S)	>32/608, >32/608 (R)	2, 8 (S)	4, 4 (S)	4, 2 (S)	0.5, 2 (S)	1, 1 (S)	0.5, 1 (I)	2, 2 (I)
ACCB57	2, 2 (S)	32, >32 (R)	1, 1 (S)	16/8, 32/16 (R)	256/8, 256/8 (R)	64/2.5, 64/2.5 (I)	>32, >32 (R)	4, 4 (I)	128, 128 (R)	512, 512 (R)	32, 128 (R)	>128, >128 (R)	64, 128 (R)	2, 2 (S)	>128, >128 (R)	>16, >16 (R)	>32/608, >32/608 (R)	1, 2 (S)	128, >128 (R)	>128, >128 (R)	0.5, 1.0 (S)	4, 4 (R)	4, 8 (R)	2, 8 (I/R)
ACCB58	1, 1 (S)	1, 1 (S)	1, 2 (S)	4/2, 8/4 (S)	16/0.5, 16/0.5 (S)	4/0.26, 4/0.26 (S)	0.5, 0.5 (S)	1, 2 (S)	4, 4 (S)	8, 8 (S)	8, 8 (S)	4, 2 (S)	>128, >128 (R)	2, 2 (S)	>128, >128 (R)	1, 2 (S)	>32/608, >32/608 (R)	1, 4 (S)	1, 2 (S)	1, 1 (S)	2, 2 (S)	1, 2 (S)	0.5, 2 (I)	2, 2 (I)
ACCB60	1, 2 (S)	>32, >32 (R)	4, 16 (I/R)	32/16, 32/16 (R)	256/8, 256/8 (R)	64/2.5, 32/1.25 (I)	>32, >32 (R)	8, 16 (R)	256, 256 (R)	512, 512 (R)	64, 128 (R)	>128, >128 (R)	64, 64 (R)	4, 4 (S)	>128, >128 (R)	>16, >16 (R)	>32/608, >32/608 (R)	1, 4 (S)	>128, >128 (R)	16, 16 (I)	2, 2 (S)	4, 4 (R)	1, 4 (I/R)	16, 32 (R)
ACCB61	32, 32 (R)	>32, >32 (R)	>16, 16 (R)	32/16, 64/32 (R)	512/16, 512/16 (R)	256/17, 256/17 (R)	>32, >32 (R)	4, 4 (I)	32, 16 (R/I)	>512, 512 (R)	>128, >128 (R)	>128, >128 (R)	>128, >128 (R)	1, 0.5 (S)	>128, >128 (R)	4, 4 (I)	>32/608, >32/608 (R)	0.5, 1 (S)	64, 128 (R)	64, 128 (R)	>128, >128 (R)	0.5, 2 (S)	>64, >64 (R)	4, 4 (R)
	Red: CRAB

## Sheet: Table S2 (drug resistance)
	Table S2: Resistance classifications of A. baumannii strains
Antimicrobial Category	Antimicrobial Agent	ACCB 3	ACCB 4	ACCB 5	ACCB 9	ACCB 16	ACCB 25	ACCB 28	ACCB 29	ACCB 30	ACCB 49	ACCB 51	ACCB 53	ACCB 54	ACCB 55	ACCB 56	ACCB 57	ACCB 58	ACCB 60	ACCB 61
Aminoglycosides	Gentamicin		X		X	X	X	X	X	X	X	X	X		X		X		X	X
	Tobramycin		X		X	X	X	X		X	X	X	X							X
	Amikacin		X		X			X		X	X
	Netilmicin		X		X		X		X		X	X	X		X				X	X
Antipseudomonal carbapenems	Imipenem		X		X	X	X	X	X	X	X	X	X		X	X	X		X	X
	Meropenem		X		X	X	X	X		X	X	X	X		X				X	X
	Doripenem		X		X	X		X		X	X	X								X
Antipseudomonal fluoroquinolones	Ciprofloxacin		X		X	X	X	X	X	X	X	X	X		X		X		X	X
	Levofloxacin		X		X	X	X	X	X	X	X	X	X		X		X		X	X
Antipseudomonal penicillins + β-lactamase inhibitors	Piperacillin-tazobactam		X			X	X	X	X	X	X	X	X		X		X		X	X
	Ticarcillin-clavulanic acid		X		X	X	X	X	X	X	X	X	X		X		X		X	X
Extended-spectrum cephalosporins	Cefotaxime		X		X	X		X	X	X	X	X	X		X		X		X	X
	Ceftriaxone		X		X	X		X	X	X	X	X	X	X	X		X		X	X
	Ceftazidime		X		X	X	X	X	X	X	X	X	X	X	X		X		X	X
	Cefepime		X		X		X		X	X			X				X		X	X
Folate pathway inhibitors	Trimethoprim-sulphamethoxazole	X	X	X	X	X	X	X	X	X	X	X	X	X	X	X	X	X	X	X
Penicillins + β-lactamase inhibitors	Ampicillin-sulbactam		X		X	X		X	X		X	X	X				X		X	X
Tetracyclines	Tetracycline		X		X	X	X	X	X	X	X	X	X		X		X		X	X
	Doxycycline		X		X	X	X	X	X	X	X	X	X		X		X	X	X	X
	Minocycline				X	X		X			X	X
	Classification:	S	XDR	S	XDR	XDR	XDR	XDR	XDR	XDR	XDR	XDR	XDR	S	XDR	S	XDR	S	XDR	XDR
	X: Non-susceptible (intermediate or resistant)
